# Supplementary material for: CBRNe Personal Protective Equipment Is Not a Hindrance to Lifesaving Procedures in Prehospital Settings: A Prospective, Repeated-Measures Observational Study
Source: Epidemiologia (Basel). 2025 Sep 23;6(4):57. doi: 10.3390/epidemiologia6040057 (PMC12550919; doi:10.3390/epidemiologia6040057)
Supplement: Supplementary file 1 [file epidemiologia-06-00057-s001.zip]

Archive with 1 entries (1 files):
- epidemiologia-3816957-supplementary.pdf
